# Supplementary material for: Influence of Aerosolization on Endothelial Cells for Efficient Cell Deposition in Biohybrid and Regenerative Applications
Source: Micromachines (Basel). 2023 Feb 28;14(3):575. doi: 10.3390/mi14030575 (PMC10053765; doi:10.3390/mi14030575)
Supplement: Supplementary file 1 [file micromachines-14-00575-s001.zip]

Archive with 1 entries (1 files):
- micromachines-2142134-supplementary.pdf
